# Supplementary material for: The CDK4/6 Inhibitor Palbociclib Inhibits Estrogen-Positive and Triple Negative Breast Cancer Bone Metastasis In Vivo
Source: Cancers (Basel). 2023 Apr 8;15(8):2211. doi: 10.3390/cancers15082211 (PMC10137281; doi:10.3390/cancers15082211)
Supplement: Supplementary file 1 [file cancers-15-02211-s001.zip]

Archive with 1 entries (1 files):
- cancers-2272186-supplementary.pdf
